# Supplementary material for: Car Safety Airbags Based on Triboelectric Nanogenerators
Source: Sensors (Basel). 2026 Feb 5;26(3):1043. doi: 10.3390/s26031043 (PMC12900148; doi:10.3390/s26031043)
Supplement: Supplementary file 1 [file sensors-26-01043-s001.zip]

Archive with 5 entries (5 files):
- Supporting Information.pdf
- VideoS1.mp4
- VideoS2.mp4
- VideoS3.mp4
- VideoS4.mp4
